# Supplementary material for: What Actually Confers Adaptive Capacity? Insights from Agro-Climatic Vulnerability of Australian Wheat
Source: PLoS One. 2015 Feb 10;10(2):e0117600. doi: 10.1371/journal.pone.0117600 (PMC4323342; doi:10.1371/journal.pone.0117600)
Supplement: S1 Dataset — (XLSX) [file pone.0117600.s001.xlsx]

## Sheet: Source Data
Capital Type				Social Capital			Human capital					Physical capital						Natural capital							Financial
Services				Ownership	Communication	Remoteness*	Information access	Diversification		Workforce	Education*	Structures	Infrastructure	Intensity of inputs			Land	Climate				Soils*	Native vegetation*	NPP*	Capital	Access to finance	Income
variable Name	Region	RegionID	Year	Family share of farm income	Telephone charges	Accessibility and Remoteness	Advisory services	Crop diversity	Livestock diversity	Total labor used	Education and occupation	Value of land and fixed improvements	Electricity use	Fertilizer use	Chemical use	Fuel use	Area cropped	Maximum temperature	Gowing season rainfall	Total rainfall	Solar radiation	Soil water holding capacity	Native vegetation	Net primary productivity	Total closing capital	Access to credit	Recent family income		Expected Wheat Yield Index	Actual Wheat Yield Index	Adaptive Capacity Index
Variable code				(SC_FSFI)	(SC_Phone)	(SC_Remote)	(HC_Advis)	(HC_CropDiv)	(HC_LSDiv)	(HC_Labor)	(HC_Educ)	(PC_ValLI)	(PC_Elec)	(PC_Fert)	(PC_Chem)	(PC_Fuel)	(PC_Land)	(NC_MaxT)	(NC_SHRain)	(NC_TRain)	(NC_SRad)	(NC_SWHC)	(NC_NVeg)	(NC_NPP)	(FC_TCCap)	(FC_AccCred)	(FC_RFInc)		WYI Exp	WYI Act	ACI
Description				Ownership share of farm income of owner manager, spouse and dependent children during the survey year. Farm income was defined as total cash income or the difference between total cash receipts and total cash costs.	Total telephone expenses incurred during the survey year averaged per farm	Accessibility and Remoteness Index of Australia. Spatial index of road distance to between populated localities and population/service centers of various sizes (low values = more accessible, high values = more remote)	Total fees paid for advisory services such as farm consultants during the survey year		Average livestock herd at 30 June per farm calculated as the beef herd size plus sheep flock size converted to dry sheep equivalent units (DSE) where 1 head beef = 10 DSE, 1 head sheep = 1.5 DSE	Average total number of full time weeks worked by all farm workers including hired labor per farm during the survey year. If an individual works less than 40 hours in an average week, the estimate is converted into a full time week equivalent	SEIFA (Socio-Economic Indexes for Areas) index of education and occupation which combines census (2006) variables relating to the educational and occupational characteristics of communities, such as the proportion of people with a higher qualification or those employed in a skilled occupation (low values = more disadvantaged, high values = more advantaged)	Estimate of the market value of all land operated and fixed improvements as of the end of the financial year, which was estimated by the survey respondent	Average expenditure per farm on electricity during the survey year	Average expenditure per farm on crop and pasture chemicals and soil conditioners during the survey year	Average expenditure per farm on fertilizers during the survey year	Average expenditure per farm on fuel oil and grease during the survey year	Total farm area cropped (total area of crops sown or planted less areas double counted or inter-planted) including areas cut for hay	Maximum temperature in the period from sowing to harvest in the APSIM simulations	Total rainfall in the period from sowing to harvest in the APSIM simulations	Total rainfall in the calendar year of the crop simulation	Accumulated solar radiation in the period from sowing to harvest in the APSIM simulations	Drained upper limit minus crop lower limit averaged over the zone. Drained upper limit was defined as the amount of water that a particular soil holds after drainage has practically ceased. Crop lower limit was defined as the amount of water remaining after a particular crop has extracted all the water available to it from the soil	Percentage of each region covered by native vegetation. Native vegetation was classified as native forests, woodlands, shrublands, heathlands, grasslands, and minimally modified pastures in the dynamic land cover database from 2008	Mean annual net primary production data from MODIS (MOD17A3) data from 2000 – 2009.	The closing value of all assets used on the farm including leased equipment but excluding machinery and equipment either hired or used by contractors based on market value of land and fixed improvements and livestock/crop inventories and replacement value less depreciation for plant and machinery	Access to credit equals the sum of borrowing capacity and liquid assets. Borrowing capacity was derived according to each farm’s equity ratio. Where the equity ratio is less than 70 per cent, borrowing capacity is zero, otherwise borrowing capacity = (equity ratio − 0.70) × total closing capital (see above)	Income level in year n was calculated as the 5-year moving average (years n-1 to n-5) of total family income calculated as the family share of farm income plus all off-farm income of owner manager and spouse. It is the amount of income available to households to meet living and other expenses
units				$	$	Score	$	Index (0-0.857)	DSE	# full time weeks	Score	$	$	$	$	$	ha	Deg. C	mm	mm	MJ m-2	mm mm-1	%	(t ha-1 year-1)	$	$	$		Index	Index	Index
Source:				AgSurf	AgSurf	GISCA	AgSurf	AgSurf	AgSurf	AgSurf	ABS1	AgSurf	AgSurf	AgSurf	AgSurf	AgSurf	AgSurf	BOM2	BOM2		BOM2	ASRIS3	GA4	NTSG5	AgSurf	AgSurf	AgSurf
	North West Slopes and Plains (NSW)	121	1991	1016		8.08267	424	0.546739	5857	118	937.208	1344999	4028	8523	15053	24381	275	18.7262	306.157	672.297	2871.75	0.166825	0.603343	4.62688	1702603	233352	24820		0.999216	1.1352	0.136089
	North West Slopes and Plains (NSW)	121	1992	-9417	2688	8.08267	1918	0.720122	5522	124	937.208	1474389	4323	15092	12284	25545	313	20.3489	179.676	534.506	2811.79	0.166825	0.603343	4.62688	1833961	139929	23707.5		0.963779	0.522508	-0.457855
	North West Slopes and Plains (NSW)	121	1993	-9250	2814	8.08267	2079	0.705539	5039	110	937.208	1496392	4595	11020	17035	27344	338	20.2889	264.872	531.162	2879.92	0.166825	0.603343	4.62688	1871372	120394	21902		1.13369	1.02102	-0.0993848
	North West Slopes and Plains (NSW)	121	1994	18643	2586	8.08267	1280	0.643594	5395.5	105	937.208	1595946	4092	14164	14265	22389	318	19.5814	363.053	555.939	2748.37	0.166825	0.603343	4.62688	1994779	294177	27087.2		1.01856	1.62788	0.598225
	North West Slopes and Plains (NSW)	121	1995	-27712	2445	8.08267	1256	0.712204	4658.5	100	937.208	1706898	4187	10931	8675	17802	262	23.4566	119.598	353.908	2789.55	0.166825	0.603343	4.62688	2043275	200320	21586.6		0.859226	0.210175	-0.75539
	North West Slopes and Plains (NSW)	121	1996	22175	2302	8.08267	474	0.59242	5276	114	937.208	1776457	3553	26095	23519	25436	380	20.0264	236.582	526.744	2688.94	0.166825	0.603343	4.62688	2182951	283238	27905.8		1.03346	1.10245	0.0667574
	North West Slopes and Plains (NSW)	121	1997	33876	2486	8.08267	650	0.455572	4958.5	102	937.208	1798293	3218	23430	27440	24936	405	19.2928	319.496	646.527	2756.26	0.166825	0.603343	4.62688	2189824	411964	37549.4		1.05599	1.45431	0.377196
	North West Slopes and Plains (NSW)	121	1998	29051	2661	8.08267	615	0.50861	5287.5	107	937.208	1899547	4205	20369	20274	21873	326	20.2844	233.074	540.022	2786.55	0.166825	0.603343	4.62688	2351783	497884	44300.8		0.935732	1.16527	0.245308
	North West Slopes and Plains (NSW)	121	1999	27899	3007	8.08267	291	0.544031	5381.5	115	937.208	2068004	4644	23361	30459	24732	489	18.6861	580.618	814.74	2538.18	0.166825	0.603343	4.62688	2490919	428112	46547.4		0.846461	1.13409	0.339805
	North West Slopes and Plains (NSW)	121	2000	11179	2258	8.08267	935	0.478382	4405	114	937.208	1868462	3923	29833	39300	31096	451	20.6577	335.311	667.579	2628.51	0.166825	0.603343	4.62688	2306477	420944	54153.4		0.89977	1.37266	0.525568
	North West Slopes and Plains (NSW)	121	2001	-827	2830	8.08267	2239	0.572469	4625	114	937.208	1836957	3604	25122	46868	33199	494	21.1768	328.834	602.216	2606.58	0.166825	0.603343	4.62688	2312078	454016	49596.8		0.995529	0.609538	-0.387725
	North West Slopes and Plains (NSW)	121	2002	84675	2812	8.08267	1788	0.651961	4876	118	937.208	2150615	4151	31651	29913	32008	503	20.5037	255.337	577.802	2781.15	0.166825	0.603343	4.62688	2864930	576312	62189		1.24169	1.40916	0.134872
	North West Slopes and Plains (NSW)	121	2003	-30186	2951	8.08267	1314	0.689362	4282.5	106	937.208	2118702	3501	15442	17960	21774	317	24.3049	99.9995	298.837	2676.37	0.166825	0.603343	4.62688	2724124	568815	53478.6		0.801967	0.506124	-0.368897
	North West Slopes and Plains (NSW)	121	2004	1772	3507	8.08267	1791	0.654815	4624.5	112	937.208	2804089	3584	25521	37824	24337	596	21.1227	232.694	520.289	2857.82	0.166825	0.603343	4.62688	3549106	660657	48228.6		1.08625	0.892482	-0.178381
	North West Slopes and Plains (NSW)	121	2005	89577	2690	8.08267	1837	0.625562	4183.5	108	937.208	2441420	3511	19828	19385	25135	297	21.3737	267.906	639.758	2800.47	0.166825	0.603343	4.62688	3159214	538833	65498.8		1.10813	1.55876	0.406656
	North West Slopes and Plains (NSW)	121	2006	28513	3669	8.08267	2321	0.631824	4750.5	120	937.208	3321519	4321	24388	34807	45795	597	20.6548	351.037	511.599	2630.22	0.166825	0.603343	4.62688	4186870	726855	70664.4		1.00034	1.08519	0.0848211
	North West Slopes and Plains (NSW)	121	2007	-62036	3738	8.08267	2829	0.636371	4026	130	937.208	4804801	6380	33801	51813	48672	626	21.6705	182.954	419.303	2797.98	0.166825	0.603343	4.62688	5651595	986465	37899.4		0.952465	0.564123	-0.407723
	North West Slopes and Plains (NSW)	121	2008	-7132	3239	8.08267	1460	0.585845	4300.5	107	937.208	4026879	3780	26805	45179	40732	650	20.2857	243.824	492.767	2792.14	0.166825	0.603343	4.62688	4811683	900379	41029.6		0.973923	0.366818	-0.62336
	North West Slopes and Plains (NSW)	121	2009	31019	3064	8.08267	2248	0.576422	4347.5	101	937.208	3665907	3896	23004	42705	39386	602	20.4904	284.058	572.377	2727.44	0.166825	0.603343	4.62688	4428028	757794	50477.2		1.14665	1.11702	-0.0258424
	North West Slopes and Plains (NSW)	121	2010	9909	3238	8.08267	2773	0.624762	4497.5	99	937.208	4332732	4278	27184	48826	35049	719	21.0494	165.206	427.666	2700.94	0.166825	0.603343	4.62688	5253425	776644	35724.8		0.947175	1.14522	0.209093
	Central West (NSW)	122	1991	142	1837	5.56997	162	0.5591	4031	99	973.875	946836	2646	6317	4355	13374	187	17.5325	377.426	746.979	2977.48	0.142935	0.348743	4.60724	1159934	266120	23465		0.754898	1.15357	0.528119
	Central West (NSW)	122	1992	-2534	1892	5.56997	570	0.649435	4294.5	98	973.875	984969	2689	9971	5803	12952	179	18.873	264.047	468.298	2836.89	0.142935	0.348743	4.60724	1202964	235896	22056.5		1.11894	0.94806	-0.152714
	Central West (NSW)	122	1993	7853	1934	5.56997	219	0.606411	4201.5	87	973.875	1031275	2738	12320	8022	15385	206	18.7525	344.436	626.958	2924.87	0.142935	0.348743	4.60724	1263068	229870	23879.3		0.978086	1.36178	0.392287
	Central West (NSW)	122	1994	16560	1900	5.56997	144	0.624264	4240.5	88	973.875	1060201	2716	12654	7639	14162	216	18.6153	423.552	610.392	2814.84	0.142935	0.348743	4.60724	1328983	272193	26712.5		0.754158	1.62326	1.15242
	Central West (NSW)	122	1995	-14148	2006	5.56997	158	0.655928	4018	89	973.875	1087995	2638	12679	4666	12953	202	21.8709	133.602	349.998	2847.48	0.142935	0.348743	4.60724	1329180	252847	21901.6		0.968108	0.188669	-0.805116
	Central West (NSW)	122	1996	27088	1993	5.56997	115	0.609977	3888	94	973.875	1072476	2701	16670	9035	16996	260	18.2069	254.813	482.823	2617.27	0.142935	0.348743	4.60724	1349950	249825	28531.8		1.19897	0.908144	-0.242565
	Central West (NSW)	122	1997	21972	1864	5.56997	252	0.560594	3850	98	973.875	1132823	2419	22118	12811	17935	276	17.8819	391.963	614.323	2768.54	0.142935	0.348743	4.60724	1407653	265586	36446		1.03312	1.62637	0.574228
	Central West (NSW)	122	1998	19039	2501	5.56997	352	0.635503	4116.5	104	973.875	1728062	3628	25735	15544	19446	322	19.7607	223.965	425.787	2826.44	0.142935	0.348743	4.60724	2075247	269323	41862		1.11025	1.02342	-0.0782085
	Central West (NSW)	122	1999	24605	1781	5.56997	569	0.608768	3899.5	78	973.875	1256420	2040	24104	13102	15186	315	17.3853	566.719	734.969	2761.94	0.142935	0.348743	4.60724	1562179	174872	50503		0.778632	1.55152	0.992626
	Central West (NSW)	122	2000	18365	1886	5.56997	341	0.534806	3962	86	973.875	1132856	2546	19848	16033	17624	279	19.281	359.812	646.007	2686.93	0.142935	0.348743	4.60724	1388728	213956	62621.6		0.771375	1.35776	0.76018
	Central West (NSW)	122	2001	35463	2003	5.56997	117	0.503539	4081	93	973.875	1250696	2230	28408	14216	21078	308	17.8933	382.755	638.588	2931.44	0.142935	0.348743	4.60724	1609622	311764	64308.2		0.793646	1.37747	0.735627
	Central West (NSW)	122	2002	41745	2039	5.56997	217	0.515467	3535.5	93	973.875	1286202	1826	27650	14650	18589	307	18.6526	275.54	462.504	2930.35	0.142935	0.348743	4.60724	1801244	416008	71468		1.33892	1.35362	0.0109782
	Central West (NSW)	122	2003	5247	2241	5.56997	641	0.539096	3415	96	973.875	1560664	2425	16163	8069	15637	278	21.5206	98.4257	325.008	2879.55	0.142935	0.348743	4.60724	2097315	453980	69407		0.82981	0.400108	-0.517832
	Central West (NSW)	122	2004	-113	2084	5.56997	297	0.574994	3571.5	98	973.875	1925321	2135	21574	11566	17365	335	19.4509	261.375	488.408	2895.55	0.142935	0.348743	4.60724	2447885	604100	58661.6		1.00807	0.939453	-0.0680645
	Central West (NSW)	122	2005	18506	2507	5.56997	900	0.566012	3815.5	106	973.875	2576829	3570	23810	16495	22505	352	18.7447	272.546	476.408	2882.9	0.142935	0.348743	4.60724	3216035	727424	56582.4		1.25466	1.02959	-0.179388
	Central West (NSW)	122	2006	29615	2574	5.56997	896	0.590198	4008	105	973.875	2343903	3627	29847	17180	26178	394	19.2863	414.658	567.868	2676	0.142935	0.348743	4.60724	3006100	713152	56944.4		1.29622	1.3369	0.0313819
	Central West (NSW)	122	2007	-94045	3026	5.56997	611	0.580742	3870	119	973.875	3363559	5919	36932	20549	29167	514	21.0569	110.883	263.729	2903.25	0.142935	0.348743	4.60724	3987609	833038	29476.4		0.86139	0.21707	-0.748
	Central West (NSW)	122	2008	-22522	2643	5.56997	251	0.568636	3774.5	100	973.875	2766544	2992	29024	20166	24102	491	18.8988	239.451	428.406	2842.45	0.142935	0.348743	4.60724	3355723	659016	23697.4		0.815714	0.227975	-0.720521
	Central West (NSW)	122	2009	19323	2415	5.56997	669	0.515419	3523	94	973.875	2790676	3060	24770	20281	21331	403	20.0117	278.329	511.538	2716.24	0.142935	0.348743	4.60724	3337189	660330	31942.6		1.3129	0.939701	-0.284255
	Central West (NSW)	122	2010	-3854	2799	5.56997	654	0.539453	3656.5	97	973.875	2482778	4233	21462	20726	20509	434	19.7463	173.358	345.888	2732.93	0.142935	0.348743	4.60724	3104211	644647	30821.8		1.02213	0.435551	-0.573878
	Riverina (NSW)	123	1991	617	1901	5.60666	217	0.730605	4661	107	998.359	1285632	2942	12727	8604	16078	198	17.1582	383.034	591.054	2953.02	0.134008	0.403694	3.51504	1545071	326380	22995		0.824611	0.988135	0.198305
	Riverina (NSW)	123	1992	8496	1883	5.60666	335	0.783753	4578.5	108	998.359	1330780	2830	19019	12937	17845	245	18.2676	299.77	440.835	2839.86	0.134008	0.403694	3.51504	1604674	349190	26696.5		0.86042	0.945861	0.0993023
	Riverina (NSW)	123	1993	14584	2291	5.60666	474	0.751863	4443	100	998.359	1379809	3187	21197	13803	22077	229	16.7811	473.464	678.779	2924.08	0.134008	0.403694	3.51504	1668085	342051	28886		0.758708	1.41945	0.870878
	Riverina (NSW)	123	1994	23724	2218	5.60666	407	0.758916	4760	101	998.359	1397818	3543	25170	15745	20813	243	18.1659	436.336	623.096	2804.2	0.134008	0.403694	3.51504	1724614	288758	34691		0.726578	1.32424	0.822574
	Riverina (NSW)	123	1995	4334	2135	5.60666	459	0.738548	4073	95	998.359	1399128	3187	22294	12637	18723	197	20.3246	145.102	363.653	2889.12	0.134008	0.403694	3.51504	1696359	359662	32081.4		1.15286	0.404014	-0.649554
	Riverina (NSW)	123	1996	37592	2474	5.60666	446	0.762863	4333	101	998.359	1553349	3746	32201	14243	21592	262	16.8764	436.265	631.642	2675.37	0.134008	0.403694	3.51504	1914724	431598	40052.4		0.926507	1.26868	0.369317
	Riverina (NSW)	123	1997	18760	2201	5.60666	408	0.727809	4782	99	998.359	1388108	2660	28698	12034	17104	165	17.3717	372.868	585.436	2840.36	0.134008	0.403694	3.51504	1687018	434018	44663		0.931299	1.46117	0.568962
	Riverina (NSW)	123	1998	20287	2567	5.60666	724	0.735519	3648.5	99	998.359	1616424	3467	34045	11437	22987	227	18.8287	245.094	370.821	2925.65	0.134008	0.403694	3.51504	1907737	438390	47449.6		1.35975	1.07027	-0.212894
	Riverina (NSW)	123	1999	33680	2738	5.60666	215	0.768868	4208	102	998.359	1741402	3245	35961	18020	22373	251	17.5893	382.578	518.804	2831.4	0.134008	0.403694	3.51504	2074395	509725	48661.8		0.968039	1.41783	0.464637
	Riverina (NSW)	123	2000	23346	2340	5.60666	946	0.679516	4193.5	105	998.359	1807526	3050	36544	23424	23700	295	18.2658	339.375	575.287	2800.55	0.134008	0.403694	3.51504	2155747	678445	54130.8		0.86988	1.58403	0.820977
	Riverina (NSW)	123	2001	53232	2462	5.60666	1074	0.673666	3956.5	104	998.359	1685759	2801	42542	21702	30293	346	16.9992	414.806	588.013	2862.14	0.134008	0.403694	3.51504	2096128	591762	58259.2		0.957995	1.58582	0.655354
	Riverina (NSW)	123	2002	45913	2891	5.60666	1043	0.693675	3942	105	998.359	1700747	3154	41417	19329	28537	306	18.4568	255.865	438.515	2881.31	0.134008	0.403694	3.51504	2311433	677429	64108.6		1.37135	1.09773	-0.199525
	Riverina (NSW)	123	2003	630	3349	5.60666	1310	0.617224	3198.5	109	998.359	2132199	4076	29454	12973	25024	330	20.3602	127.204	326.659	2895.88	0.134008	0.403694	3.51504	2687714	790863	63200.4		0.731831	0.446864	-0.389389
	Riverina (NSW)	123	2004	-12218	3235	5.60666	662	0.605343	3539.5	106	998.359	3147096	3489	31421	16408	25959	367	18.728	331.96	489.726	2900.55	0.134008	0.403694	3.51504	3746839	1.10626e+06	58839.6		0.885107	1.124	0.269902
	Riverina (NSW)	123	2005	-10679	2510	5.60666	869	0.575464	3371	104	998.359	2961925	3298	30926	18960	28194	346	18.4976	303.298	394.739	2850.7	0.134008	0.403694	3.51504	3647483	907544	54540.2		1.3743	0.886745	-0.354764
	Riverina (NSW)	123	2006	27919	2607	5.60666	446	0.621956	4103.5	103	998.359	2523955	2754	33729	22520	33368	352	18.5405	419.935	565.492	2741.95	0.134008	0.403694	3.51504	3177483	743513	50545.2		1.13759	1.38699	0.219229
	Riverina (NSW)	123	2007	-63996	2677	5.60666	1086	0.594118	3460.5	96	998.359	3082858	3410	30154	19203	26103	405	21.1411	106.827	226.489	2920	0.134008	0.403694	3.51504	3688020	753481	30817.4		0.802954	0.400709	-0.500957
	Riverina (NSW)	123	2008	-41493	2938	5.60666	819	0.556526	3546	103	998.359	3363694	3195	36414	23158	26789	455	18.5431	206.965	346.55	2820.24	0.134008	0.403694	3.51504	3966405	708207	20997		0.91059	0.195503	-0.785301
	Riverina (NSW)	123	2009	-13037	2479	5.60666	816	0.524186	3239.5	103	998.359	3228187	3149	30260	18279	26580	416	19.8718	199.342	386.298	2803.94	0.134008	0.403694	3.51504	3817773	739025	19175.4		1.25093	0.529417	-0.57678
	Riverina (NSW)	123	2010	-19513	2859	5.60666	975	0.541019	3354.5	102	998.359	3119161	4868	32524	25707	27985	480	19.2678	219.335	338.438	2724.51	0.134008	0.403694	3.51504	3796704	530566	17664		1.19871	0.462543	-0.614134
	Mallee (VIC)	221	1991	-9634	1249	6.16267	15	0.583767	1711.5	107	1015.54	707481	1239	12392	11316	17424	406	19.526	140.183	247.256	2587.13	0.129278	0.426994	3.59171	905946	262692	23986		0.83811	0.997899	0.190655
	Mallee (VIC)	221	1992	7929	1277	6.16267	22	0.642674	1611	97	1015.54	694947	1811	16587	13425	16925	438	19.5978	163.167	285.039	2569.67	0.129278	0.426994	3.59171	866962	208030	39645		1.33453	0.968726	-0.27411
	Mallee (VIC)	221	1993	19018	1459	6.16267	104	0.667259	1944	93	1015.54	783257	1732	18700	14904	22844	452	17.4689	298.322	385.55	2651.18	0.129278	0.426994	3.59171	965957	251677	45531.3		1.03022	1.68385	0.634463
	Mallee (VIC)	221	1994	23657	1486	6.16267	81	0.641376	1637	93	1015.54	781608	1637	18503	18585	21999	513	20.6794	208.711	353.539	2487.69	0.129278	0.426994	3.59171	997642	234356	49477.2		2.2855	1.84137	-0.194324
	Mallee (VIC)	221	1995	-17674	1835	6.16267	134	0.660313	1896.5	95	1015.54	849185	2466	17497	13596	17625	453	20.803	68.0222	166.839	2632.66	0.129278	0.426994	3.59171	1027359	211551	42442		0.943051	0.478613	-0.492484
	Mallee (VIC)	221	1996	79699	2103	6.16267	159	0.709693	1459.5	109	1015.54	980432	1749	57098	28372	38260	695	18.1922	238.05	336.994	2467.9	0.129278	0.426994	3.59171	1279650	306126	57341.6		0.837602	1.58597	0.893469
	Mallee (VIC)	221	1997	39576	2664	6.16267	446	0.650056	1893.5	114	1015.54	1087033	2081	31791	28019	29193	631	19.7933	173.572	316.517	2644.42	0.129278	0.426994	3.59171	1356838	269279	59553.2		1.41892	1.17066	-0.174966
	Mallee (VIC)	221	1998	5557	2520	6.16267	307	0.613284	2423.5	107	1015.54	1213926	2284	31948	21457	23352	559	20.8891	155.289	237.083	2592.93	0.129278	0.426994	3.59171	1449880	287137	52776.2		0.876521	0.682828	-0.22098
	Mallee (VIC)	221	1999	-2079	1957	6.16267	333	0.610128	1900.5	112	1015.54	1211131	1738	27970	18229	24020	618	21.2519	128	264.011	2509.71	0.129278	0.426994	3.59171	1472192	303026	41668.6		1.00476	0.740149	-0.26336
	Mallee (VIC)	221	2000	17807	2721	6.16267	143	0.559709	1347.5	102	1015.54	1164738	1438	29691	31476	33487	616	19.3701	182.417	299.672	2572.39	0.129278	0.426994	3.59171	1372594	285227	46440.4		1.09525	1.33305	0.217123
	Mallee (VIC)	221	2001	73629	2027	6.16267	220	0.561566	1827	105	1015.54	1071981	1635	24418	30479	38540	626	19.5728	199.75	370.883	2608.62	0.129278	0.426994	3.59171	1358144	463597	47719.2		1.93139	1.67428	-0.133123
	Mallee (VIC)	221	2002	73323	1978	6.16267	778	0.573534	1600	108	1015.54	1262118	1444	41051	26333	30850	658	19.7694	146.583	241.45	2582.99	0.129278	0.426994	3.59171	1800079	671367	54148.4		1.18755	1.25292	0.0550412
	Mallee (VIC)	221	2003	19229	1983	6.16267	506	0.558442	1284	110	1015.54	1362629	1790	30266	21363	28079	709	22.5548	53.8222	142.211	2461.83	0.129278	0.426994	3.59171	1888305	606290	60411.2		0.161207	0.312269	0.937073
	Mallee (VIC)	221	2004	14400	2459	6.16267	405	0.533227	1004	106	1015.54	1632265	2300	37470	32950	32235	846	20.6544	149.272	272.961	2750.95	0.129278	0.426994	3.59171	2153926	655602	66840		0.981415	1.14366	0.165319
	Mallee (VIC)	221	2005	-17589	2709	6.16267	842	0.552072	1223	101	1015.54	2185500	2626	34439	33562	36353	881	22.3536	157.256	234.256	2510.17	0.129278	0.426994	3.59171	2723161	732864	62584.4		0.570412	0.540335	-0.0527288
	Mallee (VIC)	221	2006	23954	2066	6.16267	639	0.523179	1627.5	99	1015.54	1509789	3001	34462	32075	38057	796	20.2248	198.556	299.972	2492.17	0.129278	0.426994	3.59171	2028498	396306	55671.6		1.52468	1.24193	-0.185447
	Mallee (VIC)	221	2007	-18016	3311	6.16267	845	0.516306	1124.5	98	1015.54	2433966	3122	43104	45062	35061	1013	22.1145	51.8111	151.228	2643.2	0.129278	0.426994	3.59171	3069676	774956	38943.6		0.295916	0.434815	0.469387
	Mallee (VIC)	221	2008	60320	2717	6.16267	1341	0.551092	1138	99	1015.54	2557194	1975	60809	53748	41027	1173	19.1832	109.067	238.2	2626.54	0.129278	0.426994	3.59171	3173278	764003	45513.2		0.704907	0.575052	-0.184216
	Mallee (VIC)	221	2009	20393	2088	6.16267	1655	0.515899	867.5	89	1015.54	2210793	1699	32752	38597	28423	913	21.3482	103.694	187.467	2541.94	0.129278	0.426994	3.59171	2713909	681547	48513.6		0.359347	0.579719	0.613258
	Mallee (VIC)	221	2010	23978	1892	6.16267	2410	0.444536	1069.5	92	1015.54	2151250	1425	34411	45109	34490	1140	20.3067	159.661	222.989	2522.33	0.129278	0.426994	3.59171	2727758	520865	58360.8		0.618706	0.761898	0.231438
	Wimmera (VIC)	222	1991	-8916	1165	5.59045	88	0.689327	1991	108	1022.2	829820	1361	9722	7982	16229	233	18.2621	279.413	405.234	2696.69	0.135361	0.288789	3.90426	978429	149218	12188		0.860739	0.917293	0.0657033
	Wimmera (VIC)	222	1992	326	1333	5.59045	65	0.732515	2045	100	1022.2	1008850	1251	14991	12411	15230	258	17.3771	365.03	488.63	2778.31	0.135361	0.288789	3.90426	1185883	244104	18061		0.737212	1.12649	0.528038
	Wimmera (VIC)	222	1993	13995	1234	5.59045	302	0.728066	2906.5	100	1022.2	886178	1252	13516	12013	16297	252	15.8865	489.007	626.718	2761.76	0.135361	0.288789	3.90426	1081950	218572	22544.3		0.595226	1.3556	1.27746
	Wimmera (VIC)	222	1994	14968	1784	5.59045	439	0.729456	2174	97	1022.2	1014716	1457	18925	19891	20077	361	18.2898	326.887	494.811	2705.74	0.135361	0.288789	3.90426	1235793	246068	24992.2		1.15113	1.37315	0.192875
	Wimmera (VIC)	222	1995	3735	1504	5.59045	301	0.731859	2249	86	1022.2	1022871	1446	17259	13808	14527	354	17.9515	205.385	314.898	2826.94	0.135361	0.288789	3.90426	1213862	255268	24607		1.08882	0.593077	-0.455302
	Wimmera (VIC)	222	1996	58948	1642	5.59045	270	0.747894	2251.5	93	1022.2	1063225	1423	28223	17980	19784	358	16.4249	363.41	496.857	2696.88	0.135361	0.288789	3.90426	1309004	285755	38110.4		0.587621	1.30586	1.22228
	Wimmera (VIC)	222	1997	18069	1635	5.59045	908	0.749088	2160	87	1022.2	946898	1257	23303	13569	14136	276	17.1237	375.698	518.048	2867.5	0.135361	0.288789	3.90426	1127020	194086	42568		0.941425	1.36833	0.45347
	Wimmera (VIC)	222	1998	-862	2463	5.59045	363	0.758781	2268	94	1022.2	1213041	1749	31801	21243	16187	365	17.0637	288.892	370.713	2825.84	0.135361	0.288789	3.90426	1490949	241269	40187.2		0.940919	0.777959	-0.173193
	Wimmera (VIC)	222	1999	5117	2276	5.59045	888	0.7586	3014.5	95	1022.2	1330565	1040	26316	21160	16794	388	17.7514	279.01	426.926	2832.58	0.135361	0.288789	3.90426	1569924	290383	37389.8		1.16043	0.898088	-0.226074
	Wimmera (VIC)	222	2000	25723	1838	5.59045	793	0.753987	2073.5	86	1022.2	1359448	960	30961	23585	19060	380	17.9597	283.864	403.161	2733.25	0.135361	0.288789	3.90426	1611011	350071	41168		0.898168	1.20357	0.340032
	Wimmera (VIC)	222	2001	53468	1776	5.59045	514	0.74523	2284.5	102	1022.2	1493181	1367	26839	22076	19845	418	18.8052	264.893	416.01	2672.08	0.135361	0.288789	3.90426	1784546	396193	41580.4		1.26522	1.3939	0.101701
	Wimmera (VIC)	222	2002	92961	1890	5.59045	870	0.733753	2809	107	1022.2	1627195	1393	28734	27191	20565	417	17.4276	334.433	463.378	2751.27	0.135361	0.288789	3.90426	2188263	545213	56159		0.920275	1.42572	0.549235
	Wimmera (VIC)	222	2003	-10447	2387	5.59045	607	0.719919	2474.5	106	1022.2	2261962	1748	22370	24816	21668	499	18.7449	202.955	290.634	2803.36	0.135361	0.288789	3.90426	2866082	741654	56989.6		1.02984	0.169875	-0.835047
	Wimmera (VIC)	222	2004	15712	2213	5.59045	561	0.717057	1972	96	1022.2	2202917	1439	33853	32926	21914	516	17.1302	324.497	473.625	2940.33	0.135361	0.288789	3.90426	2740303	708044	61597.4		1.04051	1.25422	0.205399
	Wimmera (VIC)	222	2005	18407	2216	5.59045	539	0.721279	2120.5	98	1022.2	2193038	1126	28818	36644	24690	527	17.7594	298.795	392.962	2698.87	0.135361	0.288789	3.90426	2698891	767097	61866.8		0.855183	0.810247	-0.0525456
	Wimmera (VIC)	222	2006	36615	2786	5.59045	507	0.684901	2190.5	92	1022.2	2224416	1552	32079	33387	31349	581	18.2007	295.933	428.667	2644.77	0.135361	0.288789	3.90426	2785431	567221	59668		1.32251	1.17932	-0.108272
	Wimmera (VIC)	222	2007	-63895	2020	5.59045	795	0.713186	2012.5	86	1022.2	2206015	1276	22457	23813	22105	531	19.8192	102.095	235.962	2834.39	0.135361	0.288789	3.90426	2688892	617427	31719		0.993901	0.280969	-0.717306
	Wimmera (VIC)	222	2008	66932	2068	5.59045	929	0.705469	2004.5	87	1022.2	2436682	1333	36679	32756	27850	527	17.4838	264.316	425.69	2650.9	0.135361	0.288789	3.90426	2964125	732622	48801.6		1.09937	0.701447	-0.361955
	Wimmera (VIC)	222	2009	18026	1948	5.59045	965	0.703807	1935.5	94	1022.2	2500441	1311	37459	26208	24396	529	17.6013	206.543	303.661	2760.85	0.135361	0.288789	3.90426	3035748	649605	52817.4		1.32171	0.663779	-0.497788
	Wimmera (VIC)	222	2010	70928	1953	5.59045	1430	0.698535	1645.5	94	1022.2	2408765	1033	28073	31216	23938	535	18.3573	311.248	406.848	2541.99	0.135361	0.288789	3.90426	3059361	589728	67465.8		1.1898	1.20109	0.00949699
	Central North (VIC)	223	1991	-6680	1308	2.68448	46	0.710266	2342	81	1007.8	988791	1303	5683	3511	8942	112	17.8819	295.552	465.096	2761.27	0.1354	0.175697	4.04412	1139707	295031	20873		0.916836	0.764528	-0.166124
	Central North (VIC)	223	1992	-3094	1284	2.68448	70	0.766812	2352	78	1007.8	1102642	1232	8107	5007	9608	117	17.7278	314.774	463.931	2780.76	0.1354	0.175697	4.04412	1252389	329031	21659.5		0.99303	1.02893	0.0361484
	Central North (VIC)	223	1993	3677	1365	2.68448	114	0.7348	2501.5	72	1007.8	1100194	1195	6388	5017	9414	130	15.8344	557.827	670.803	2838.04	0.1354	0.175697	4.04412	1259778	364040	23023.3		0.66492	1.19188	0.792515
	Central North (VIC)	223	1994	10490	1469	2.68448	55	0.75962	2419	77	1007.8	975778	1075	7393	4578	11970	120	17.8454	409.953	638.674	2743.57	0.1354	0.175697	4.04412	1151213	344237	26156.5		0.648168	1.23898	0.911519
	Central North (VIC)	223	1995	-1654	1393	2.68448	261	0.748478	2487	85	1007.8	988511	1483	12202	5885	10722	130	18.2717	144.393	322.336	2940.48	0.1354	0.175697	4.04412	1164128	307369	26812.8		1.13449	0.450419	-0.602977
	Central North (VIC)	223	1996	26737	1446	2.68448	217	0.743898	2470.5	90	1007.8	972138	1342	11904	6147	10092	143	16.3199	437.882	606.242	2801.35	0.1354	0.175697	4.04412	1143917	291219	32001.4		0.559975	1.41802	1.53229
	Central North (VIC)	223	1997	26585	1604	2.68448	668	0.728957	2692	95	1007.8	1029281	1295	13537	6906	9892	161	16.776	388.19	598.312	2970.76	0.1354	0.175697	4.04412	1211150	357926	39497.6		0.743121	1.2912	0.737539
	Central North (VIC)	223	1998	463	1856	2.68448	237	0.772742	2316.5	96	1007.8	982194	1249	12303	6003	10448	136	17.2217	301.499	384.256	2986.65	0.1354	0.175697	4.04412	1159037	403243	40281.8		1.24936	1.09336	-0.124867
	Central North (VIC)	223	1999	-5223	1756	2.68448	127	0.770699	2521.5	88	1007.8	1152127	1222	14832	7551	10843	171	17.8451	315.056	477.523	2886.01	0.1354	0.175697	4.04412	1357473	324832	39658.2		1.05723	0.956297	-0.0954719
	Central North (VIC)	223	2000	5829	1453	2.68448	116	0.753254	2672	81	1007.8	1105498	1193	16512	8386	10371	138	17.6833	333.934	478.872	2851.94	0.1354	0.175697	4.04412	1285530	353566	45766		0.943948	1.40649	0.490007
	Central North (VIC)	223	2001	28421	1705	2.68448	222	0.740365	2707.5	80	1007.8	1159310	1205	17380	10855	12151	169	16.7189	403.136	551.015	2790.48	0.1354	0.175697	4.04412	1384660	393106	53972		0.985828	1.55124	0.573536
	Central North (VIC)	223	2002	53334	1798	2.68448	215	0.734123	2938.5	89	1007.8	1331442	1705	22160	8425	12484	184	18.1642	244.258	413.896	2788.26	0.1354	0.175697	4.04412	1680547	500284	57409.6		1.34137	1.41157	0.0523359
	Central North (VIC)	223	2003	-10147	1607	2.68448	111	0.708815	2188	90	1007.8	1409555	1129	13636	6110	9948	153	19.0602	145.987	277.255	2854.35	0.1354	0.175697	4.04412	1735173	490225	54968.8		0.770373	0.259393	-0.663289
	Central North (VIC)	223	2004	14845	1730	2.68448	271	0.683911	2474.5	75	1007.8	1624867	1284	20234	8531	11146	194	16.8475	370.146	510.583	2998.4	0.1354	0.175697	4.04412	1963039	613679	54366		1.18339	1.4725	0.244309
	Central North (VIC)	223	2005	32300	1818	2.68448	248	0.744184	2980	86	1007.8	2002710	2064	19525	12163	14583	206	17.7582	320.47	394.147	2809.41	0.1354	0.175697	4.04412	2424517	701320	56170.6		1.14478	1.00565	-0.121532
	Central North (VIC)	223	2006	14540	1834	2.68448	245	0.725329	2681.5	78	1007.8	2039074	1535	17366	9730	14564	193	18.0112	367.171	544.274	2751.92	0.1354	0.175697	4.04412	2401114	583274	47370		1.13752	1.21507	0.0681782
	Central North (VIC)	223	2007	-43874	1896	2.68448	213	0.723254	2399	78	1007.8	2442185	1750	16629	8616	13850	196	19.2145	131.541	244.965	3005.52	0.1354	0.175697	4.04412	2807546	710037	33060		1.08165	0.325735	-0.698853
	Central North (VIC)	223	2008	11150	1804	2.68448	302	0.695643	2213.5	86	1007.8	2538909	1596	22571	13926	16551	280	17.6598	229.159	354.591	2770.08	0.1354	0.175697	4.04412	2961242	783724	38377.6		0.835469	0.380832	-0.54417
	Central North (VIC)	223	2009	-4614	1511	2.68448	265	0.676421	1920	74	1007.8	2044270	1601	13545	7624	10336	162	18.0296	227.188	349.213	2821.86	0.1354	0.175697	4.04412	2368742	667314	40545.2		1.24413	0.629461	-0.494056
	Central North (VIC)	223	2010	-2088	1690	2.68448	446	0.60519	2036.5	80	1007.8	2220092	2004	16048	10006	13225	253	18.6304	285.865	383.155	2608.71	0.1354	0.175697	4.04412	2656966	753723	36467.8		1.36442	0.908453	-0.334182
	Eastern Darling Downs (QLD)	321	1991	-4239	1610	3.71661	79	0.793798	2177.5	100	976.382	1073274	2157	12401	4935	14762	195	20.0972	179.404	573.895	2770.83	0.14504	0.714061	7.32732	1296995	270769	15226		1.00386	1.25441	0.249577
	Eastern Darling Downs (QLD)	321	1992	-156	1749	3.71661	96	0.613722	2265.5	102	976.382	1145351	2275	11462	6305	17370	177	23.9113	80.5653	374.075	2611.31	0.14504	0.714061	7.32732	1369990	240704	16767		0.826516	0.267868	-0.675907
	Eastern Darling Downs (QLD)	321	1993	-10760	1798	3.71661	35	0.784469	2227	91	976.382	1181027	2029	10375	3249	16203	150	20.7292	167.24	495.718	2849.92	0.14504	0.714061	7.32732	1386554	483463	16830.3		1.10708	1.37761	0.24436
	Eastern Darling Downs (QLD)	321	1994	-46	2192	3.71661	3822	0.782912	2504.5	89	976.382	1213736	1919	9526	5929	13196	176	21.4112	159.073	321.293	2450.02	0.14504	0.714061	7.32732	1443216	289416	18929.2		1.05296	0.418135	-0.602894
	Eastern Darling Downs (QLD)	321	1995	3526	1937	3.71661	51	0.692042	2393.5	85	976.382	1476075	1931	9195	3561	15228	102	24.3114	105.627	399.412	2721.23	0.14504	0.714061	7.32732	1696913	392117	20173.6		0.876227	0.392873	-0.551631
	Eastern Darling Downs (QLD)	321	1996	17379	2014	3.71661	78	0.763751	2448	96	976.382	1118905	1338	7843	7818	13001	167	21.6464	163.296	488.026	2621.22	0.14504	0.714061	7.32732	1334078	337115	25986		1.07022	0.794963	-0.257194
	Eastern Darling Downs (QLD)	321	1997	12665	1852	3.71661	529	0.745853	2163	90	976.382	1409197	1621	12413	9603	14192	168	20.6773	197.054	710.191	2592.02	0.14504	0.714061	7.32732	1647292	324942	38621.6		1.22011	1.27386	0.044055
	Eastern Darling Downs (QLD)	321	1998	10510	1980	3.71661	194	0.772	2572.5	95	976.382	1138403	2249	12551	8555	12424	130	21.2666	190.257	394.714	2563.71	0.14504	0.714061	7.32732	1369118	313058	42623.8		0.975443	0.892893	-0.0846278
	Eastern Darling Downs (QLD)	321	1999	16340	1844	3.71661	160	0.747669	2826.5	102	976.382	1314243	2004	14425	9441	12450	151	20.0965	334.027	628.116	2290.26	0.14504	0.714061	7.32732	1558541	339943	46145.4		1.15212	1.74819	0.51737
	Eastern Darling Downs (QLD)	321	2000	13960	1737	3.71661	78	0.78645	2259	102	976.382	1162719	2155	20108	7673	14891	165	21.9959	233.955	650.686	2382.1	0.14504	0.714061	7.32732	1401665	363507	48083.6		0.892342	1.62209	0.817789
	Eastern Darling Downs (QLD)	321	2001	3934	1305	3.71661	159	0.76412	2817.5	107	976.382	1330895	1563	11508	6996	13348	153	22.5074	95.5015	325.107	2544.48	0.14504	0.714061	7.32732	1636756	395860	46061.4		0.792698	0.518454	-0.345963
	Eastern Darling Downs (QLD)	321	2002	19941	1976	3.71661	75	0.776706	3467	120	976.382	1540128	2242	13645	11404	16572	185	23.25	213.101	557.053	2520.44	0.14504	0.714061	7.32732	2077298	575958	38036.4		1.26742	0.922656	-0.272019
	Eastern Darling Downs (QLD)	321	2003	-1561	1836	3.71661	85	0.741494	2838.5	104	976.382	1523402	2046	8899	8320	13434	126	24.0471	105.666	341.965	2663.84	0.14504	0.714061	7.32732	1935446	421410	35041		0.884967	0.892893	0.00895649
	Eastern Darling Downs (QLD)	321	2004	-2119	1969	3.71661	468	0.790265	2482	83	976.382	1798152	2180	14271	12553	15258	157	22.2221	162.698	467.619	2627.13	0.14504	0.714061	7.32732	2226497	566264	33748.4		1.00078	1.39887	0.397772
	Eastern Darling Downs (QLD)	321	2005	13351	2469	3.71661	191	0.744614	3529	101	976.382	2589965	4295	9363	8611	21837	155	24.748	191.653	568.099	2485.44	0.14504	0.714061	7.32732	3211817	705303	37384.2		1.09517	0.650537	-0.405993
	Eastern Darling Downs (QLD)	321	2006	20712	2638	3.71661	622	0.729037	3237	102	976.382	2519243	2625	12417	12447	26734	181	22.4289	214.098	359.136	2458.44	0.14504	0.714061	7.32732	3125616	673261	41460.8		0.879198	0.535736	-0.390654
	Eastern Darling Downs (QLD)	321	2007	-32331	2673	3.71661	459	0.449583	2001.5	100	976.382	4069253	3655	20456	10700	19943	146	25.0514	146.872	403.807	2427.54	0.14504	0.714061	7.32732	4615279	1.00604e+06	35838		1.00896	1.25005	0.238954
	Eastern Darling Downs (QLD)	321	2008	90819	1885	3.71661	176	0.60269	1647.5	86	976.382	2934418	2540	26042	16692	23868	238	21.6862	247.413	427.437	2581.54	0.14504	0.714061	7.32732	3480772	786277	60130.8		1.11224	1.08287	-0.026408
	Eastern Darling Downs (QLD)	321	2009	31461	1683	3.71661	602	0.692009	2399.5	89	976.382	2631691	2213	17306	18465	16715	190	21.7666	169.775	461.522	2559.06	0.14504	0.714061	7.32732	3087364	625847	65230		0.939517	1.47601	0.571027
	Eastern Darling Downs (QLD)	321	2010	19005	2301	3.71661	471	0.719339	3321.5	103	976.382	3690708	3996	17679	20142	19154	231	22.2375	99.585	359.295	2627.24	0.14504	0.714061	7.32732	4315370	941753	65711.6		0.84218	1.22904	0.459356
	Darling Downs and Central Highlands (QLD)	322	1991	20530	2660	10.1595	230	0.589152	8145	127	983.833	1685446	3160	3537	7159	21791	378	22.4521	83.0617	486.814	2540.2	0.0973498	0.918638	5.18407	2211667	473476	41752		0.874934	1.47225	0.682693
	Darling Downs and Central Highlands (QLD)	322	1992	6284	2848	10.1595	270	0.724332	7968.5	118	983.833	1755865	2652	1946	3832	19260	264	25.9482	34.7982	331.424	2449.68	0.0973498	0.918638	5.18407	2255521	406917	33281		0.737905	0.550124	-0.254478
	Darling Downs and Central Highlands (QLD)	322	1993	-1594	2834	10.1595	220	0.712497	7295.5	112	983.833	1617306	3577	2103	2549	26245	317	23.5211	90.1003	350.995	2409.55	0.0973498	0.918638	5.18407	2113341	302824	27673		1.10483	0.806615	-0.269921
	Darling Downs and Central Highlands (QLD)	322	1994	5480	2489	10.1595	199	0.725399	5963	108	983.833	1440356	2907	2288	3832	24837	291	25.1979	140.947	286.961	2247.6	0.0973498	0.918638	5.18407	1907652	262320	26346.2		1.29098	0.771667	-0.402261
	Darling Downs and Central Highlands (QLD)	322	1995	9864	3397	10.1595	436	0.720869	7514.5	113	983.833	1775958	3457	2183	5316	27544	274	27.125	66.3133	347.37	2448.29	0.0973498	0.918638	5.18407	2333432	386846	26125.4		0.844289	0.312822	-0.629485
	Darling Downs and Central Highlands (QLD)	322	1996	8358	2582	10.1595	170	0.650497	7012	111	983.833	1500362	2402	2911	8939	20744	345	25.1588	103.991	392	2312.11	0.0973498	0.918638	5.18407	1966334	296268	23830		1.037	0.419787	-0.59519
	Darling Downs and Central Highlands (QLD)	322	1997	32439	2942	10.1595	320	0.647313	7864	111	983.833	1585409	3159	3176	8526	23141	350	23.868	115.524	448.001	2277.23	0.0973498	0.918638	5.18407	2067857	266620	31078.6		1.20203	1.49741	0.245737
	Darling Downs and Central Highlands (QLD)	322	1998	22554	2613	10.1595	261	0.548835	8170.5	109	983.833	1695612	2802	4319	13462	19777	258	23.9635	88.1368	429.986	2319.74	0.0973498	0.918638	5.18407	2157796	383406	37080.2		0.874532	1.02221	0.168864
	Darling Downs and Central Highlands (QLD)	322	1999	35980	2943	10.1595	1093	0.425227	9001	120	983.833	1960597	2527	4986	17366	20358	310	23.1481	266.776	545.711	2014.79	0.0973498	0.918638	5.18407	2450793	458257	45400.6		1.49662	1.13994	-0.238323
	Darling Downs and Central Highlands (QLD)	322	2000	37848	3064	10.1595	1364	0.520012	8101	115	983.833	2150275	2515	8202	14504	27022	337	25.4475	96.3464	463.75	2232.98	0.0973498	0.918638	5.18407	2690867	695515	55753.6		0.858489	1.15071	0.340386
	Darling Downs and Central Highlands (QLD)	322	2001	59963	3109	10.1595	577	0.596302	8557	119	983.833	2130227	2476	4987	15118	26464	303	25.0605	102.491	419.545	2274.4	0.0973498	0.918638	5.18407	2874409	752210	67742		0.899047	0.840218	-0.0654352
	Darling Downs and Central Highlands (QLD)	322	2002	26971	3166	10.1595	481	0.712977	9376	118	983.833	2489070	2862	2610	11941	27972	245	26.7797	104.594	340.771	2294.57	0.0973498	0.918638	5.18407	3561937	710762	67337		0.987332	1.09103	0.105029
	Darling Downs and Central Highlands (QLD)	322	2003	-21798	3237	10.1595	603	0.708924	6638	118	983.833	2853625	2811	3466	10775	24869	227	26.4308	89.6265	315.177	2418.45	0.0973498	0.918638	5.18407	3749291	750296	60536.8		0.916124	0.748135	-0.183369
	Darling Downs and Central Highlands (QLD)	322	2004	9168	3082	10.1595	578	0.644023	9116	116	983.833	3501652	3122	7513	13534	26404	323	26.4609	107.786	420.16	2351.97	0.0973498	0.918638	5.18407	4552376	934322	55021.6		0.979579	1.05918	0.0812656
	Darling Downs and Central Highlands (QLD)	322	2005	45072	3425	10.1595	1240	0.63986	9752.5	117	983.833	4399260	3252	3305	11862	29155	299	28.1898	113.498	444.205	2354.79	0.0973498	0.918638	5.18407	5627853	1.06806e+06	57522.4		0.914256	1.28894	0.409828
	Darling Downs and Central Highlands (QLD)	322	2006	39436	3470	10.1595	608	0.607246	9621.5	125	983.833	5140971	2992	2912	15589	34095	276	23.6849	124.815	314.952	2270.65	0.0973498	0.918638	5.18407	6274397	1.22469e+06	52859.2		1.13042	1.2894	0.14063
	Darling Downs and Central Highlands (QLD)	322	2007	-41120	3334	10.1595	1161	0.586231	9239.5	118	983.833	5266304	3629	8622	14412	31277	278	26.7366	64.9143	288.087	2260.52	0.0973498	0.918638	5.18407	6484867	1.34481e+06	46332.2		0.791699	1.25623	0.586756
	Darling Downs and Central Highlands (QLD)	322	2008	39004	3142	10.1595	753	0.635956	9652	103	983.833	5599972	2807	5939	20297	30446	286	23.9979	160.8	391.171	2354.89	0.0973498	0.918638	5.18407	6815876	1.48662e+06	58461.6		1.10292	0.967009	-0.123232
	Darling Downs and Central Highlands (QLD)	322	2009	60002	2935	10.1595	680	0.512324	9315	101	983.833	5807915	3063	6045	16101	24581	284	24.2843	150.548	522.352	2311.69	0.0973498	0.918638	5.18407	6951106	1.60397e+06	70961.4		1.23891	1.3718	0.107264
	Darling Downs and Central Highlands (QLD)	322	2010	25860	3242	10.1595	841	0.515344	9042	110	983.833	5223630	3574	5656	17658	25423	349	27.2258	41.6656	319.55	2310.16	0.0973498	0.918638	5.18407	6257646	1.0556e+06	63150		0.718102	0.944521	0.315301
	Eyre Peninsula (SA)	421	1991	-21379	2231	-24.0771	2	0.472847	2699	93	1018.54	697087	1869	21293	10651	19742	604	19.7572	242.025	347.567	2437.72	0.115096	0.398792	3.86433	939315	205544	-3723		0.927173	0.880508	-0.0503305
	Eyre Peninsula (SA)	421	1992	22632	2384	-24.0771	0	0.505112	2560	96	1018.54	663156	1805	32218	18230	24286	635	19.4664	219.711	307.529	2290.18	0.115096	0.398792	3.86433	897720	160679	18827.5		1.26749	1.20573	-0.048722
	Eyre Peninsula (SA)	421	1993	9222	2424	-24.0771	232	0.501661	2505	96	1018.54	697591	2161	21921	15029	23209	675	17.9471	379.032	519.612	2468.09	0.115096	0.398792	3.86433	921729	98731.2	23295		0.910991	1.10116	0.208749
	Eyre Peninsula (SA)	421	1994	1988	2293	-24.0771	169	0.56152	2870.5	102	1018.54	810927	1918	21119	17706	22632	628	20.4827	197.782	337.001	2358.71	0.115096	0.398792	3.86433	1036728	75760.8	22999.8		1.55959	1.05721	-0.322121
	Eyre Peninsula (SA)	421	1995	-1630	1988	-24.0771	270	0.50984	2353.5	88	1018.54	699294	1783	25224	16497	21675	622	19.3741	147.176	210.06	2488.81	0.115096	0.398792	3.86433	912766	57102	23759		0.679327	0.545261	-0.197352
	Eyre Peninsula (SA)	421	1996	42864	2371	-24.0771	308	0.479354	2298	94	1018.54	733651	4034	38253	17929	18166	659	18.5336	257.946	396.343	2217.54	0.115096	0.398792	3.86433	965599	235333	38545		0.930229	1.06209	0.141751
	Eyre Peninsula (SA)	421	1997	10548	2178	-24.0771	3558	0.496518	2912	102	1018.54	863396	1523	33141	22053	20783	644	19.4345	274.67	380.683	2513.18	0.115096	0.398792	3.86433	1115352	337712	37331.4		0.713338	1.10095	0.543373
	Eyre Peninsula (SA)	421	1998	35744	2347	-24.0771	633	0.516153	2375	103	1018.54	1100113	1498	42682	33836	23112	721	18.5249	242.307	330.377	2332.44	0.115096	0.398792	3.86433	1354115	311088	42110.8		1.06689	1.33625	0.252472
	Eyre Peninsula (SA)	421	1999	27675	2319	-24.0771	444	0.49171	3319.5	123	1018.54	1138328	1686	39150	31352	21179	785	18.7556	235.71	301.73	2297.33	0.115096	0.398792	3.86433	1442075	316618	46601.2		1.46395	1.14172	-0.220108
	Eyre Peninsula (SA)	421	2000	-931	2280	-24.0771	437	0.483461	2158.5	111	1018.54	1029488	1390	29756	33072	20414	786	19.8958	206.92	303.29	2338.68	0.115096	0.398792	3.86433	1327188	208181	43974.2		1.03783	0.745574	-0.281604
	Eyre Peninsula (SA)	421	2001	82992	2698	-24.0771	890	0.463001	2236	115	1018.54	1067093	1799	39242	26205	27323	873	19.2454	295.249	439.247	2360.36	0.115096	0.398792	3.86433	1327630	292475	49768.4		1.17873	1.26889	0.076493
	Eyre Peninsula (SA)	421	2002	115899	3070	-24.0771	744	0.489215	3456	126	1018.54	1196145	2370	47106	46883	27907	850	18.6392	275.28	375.403	2333.34	0.115096	0.398792	3.86433	1731801	363691	70344.6		1.13652	1.57281	0.383883
	Eyre Peninsula (SA)	421	2003	85453	3356	-24.0771	1050	0.508384	2716.5	145	1018.54	2055723	2279	73011	56383	33297	1014	19.4445	185.305	251.839	2456.08	0.115096	0.398792	3.86433	2875282	873075	81780.6		0.871253	0.74393	-0.146139
	Eyre Peninsula (SA)	421	2004	9881	2664	-24.0771	800	0.547683	3187.5	132	1018.54	2427429	2467	65718	44825	33398	991	18.5633	268.72	384.28	2537.99	0.115096	0.398792	3.86433	3278356	947042	81472		0.928904	1.45772	0.569292
	Eyre Peninsula (SA)	421	2005	-3886	2952	-24.0771	1219	0.53403	2382.5	111	1018.54	2516754	2419	59015	40978	28661	1004	19.9141	229.541	324.861	2398.36	0.115096	0.398792	3.86433	3289459	790316	80138.4		0.681086	0.66472	-0.0240292
	Eyre Peninsula (SA)	421	2006	24246	2947	-24.0771	1402	0.495939	2398	118	1018.54	2678321	3140	57040	49917	41202	1079	19.4111	294.738	381.606	2414.41	0.115096	0.398792	3.86433	3409917	843267	69995		0.953159	1.28141	0.344381
	Eyre Peninsula (SA)	421	2007	-44370	2471	-24.0771	654	0.479175	2101	124	1018.54	2365841	2768	56077	51612	36940	1193	20.1365	94.2175	272.09	2461.45	0.115096	0.398792	3.86433	3013189	728152	40354.6		0.735728	0.419963	-0.429186
	Eyre Peninsula (SA)	421	2008	-38334	2441	-24.0771	759	0.514409	1889.5	104	1018.54	2293909	1838	69541	42689	38753	1198	19.6028	174.586	275.301	2501.64	0.115096	0.398792	3.86433	2997144	693943	17904		0.649649	0.513979	-0.208835
	Eyre Peninsula (SA)	421	2009	3898	2638	-24.0771	856	0.505757	1857	109	1018.54	2297593	2322	62223	40596	37358	1196	20.1642	174.676	272.635	2439.65	0.115096	0.398792	3.86433	3017956	660267	17202.8		0.967505	0.618048	-0.361193
	Eyre Peninsula (SA)	421	2010	127234	2122	-24.0771	853	0.465898	1755	105	1018.54	2431623	1812	52352	42983	34063	1196	18.9706	321.985	394.505	2428.78	0.115096	0.398792	3.86433	3238641	695525	47097		1.34067	1.28208	-0.0437035
	Murray Lands and Yorke Peninsula (SA)	422	1991	-8788	1585	-25.9026	367	0.608372	2229.5	115	968.677	1022079	1400	15350	11641	16617	323	19.027	234.553	336.743	2562.28	0.11588	0.278456	3.27966	1223558	249149	11669		1.01709	0.904182	-0.111006
	Murray Lands and Yorke Peninsula (SA)	422	1992	7648	1572	-25.9026	35	0.615473	2258	118	968.677	1086206	1556	20876	17024	18277	360	18.935	252.246	339.399	2501.56	0.11588	0.278456	3.27966	1286536	250820	19742		0.775882	1.02114	0.316107
	Murray Lands and Yorke Peninsula (SA)	422	1993	16223	1663	-25.9026	57	0.634327	1971.5	111	968.677	1188087	1494	16234	18271	19422	350	17.2084	406.16	548.602	2678.53	0.11588	0.278456	3.27966	1418582	345855	23617.3		0.865138	1.19761	0.384298
	Murray Lands and Yorke Peninsula (SA)	422	1994	12593	1877	-25.9026	113	0.645765	2042.5	92	968.677	1313200	1584	21716	20264	18752	389	20.09	201.549	360.962	2484.4	0.11588	0.278456	3.27966	1549928	344780	25203.5		1.4594	1.40599	-0.0366034
	Murray Lands and Yorke Peninsula (SA)	422	1995	21426	1659	-25.9026	68	0.650214	2060	78	968.677	1214375	1126	23447	19719	15529	332	18.9833	141.689	242.023	2672.05	0.11588	0.278456	3.27966	1423400	351204	29080		1.02811	0.8702	-0.153595
	Murray Lands and Yorke Peninsula (SA)	422	1996	45767	1766	-25.9026	559	0.633212	2026	89	968.677	1272148	1373	33280	23390	16918	364	17.6819	274.733	409.411	2394.52	0.11588	0.278456	3.27966	1490488	367056	42700.4		0.760536	1.34211	0.764693
	Murray Lands and Yorke Peninsula (SA)	422	1997	29939	2088	-25.9026	369	0.612386	1864.5	95	968.677	1156456	1413	25791	17159	16537	347	19.1471	262.454	374.062	2636.55	0.11588	0.278456	3.27966	1387220	402729	45384.6		1.1751	1.08519	-0.076508
	Murray Lands and Yorke Peninsula (SA)	422	1998	34536	2048	-25.9026	158	0.63482	2145	108	968.677	1537468	1573	33434	27656	19824	463	19.8947	244.239	378.874	2452.59	0.11588	0.278456	3.27966	1828699	464921	51582.4		1.02157	1.17876	0.15387
	Murray Lands and Yorke Peninsula (SA)	422	1999	9695	1840	-25.9026	232	0.619224	1585	90	968.677	1384380	1308	33978	24676	16352	455	18.109	238.075	328.603	2599.27	0.11588	0.278456	3.27966	1688856	423147	52356.2		1.15693	1.1245	-0.0280295
	Murray Lands and Yorke Peninsula (SA)	422	2000	18158	1773	-25.9026	305	0.620132	1736.5	93	968.677	1312583	1295	31091	23279	20153	452	19.3388	211.035	321.305	2556.42	0.11588	0.278456	3.27966	1563383	345388	50056		1.12286	0.848678	-0.244182
	Murray Lands and Yorke Peninsula (SA)	422	2001	46171	1747	-25.9026	292	0.602116	2046	98	968.677	1442859	1517	33101	22021	25909	514	18.2465	285.422	424.004	2591.56	0.11588	0.278456	3.27966	1718860	406295	46843.8		1.07535	1.15213	0.0713961
	Murray Lands and Yorke Peninsula (SA)	422	2002	100041	2311	-25.9026	304	0.618389	1788	100	968.677	1704094	1726	38635	28231	25226	534	18.1755	293.591	403.597	2546.92	0.11588	0.278456	3.27966	2133090	554340	63267.2		1.25332	1.50397	0.199988
	Murray Lands and Yorke Peninsula (SA)	422	2003	30228	2603	-25.9026	676	0.639755	2378	112	968.677	2495705	2001	40771	43489	23949	595	19.5078	138.385	215.105	2651.4	0.11588	0.278456	3.27966	3123493	828753	62487		0.736794	0.574349	-0.220475
	Murray Lands and Yorke Peninsula (SA)	422	2004	2653	2442	-25.9026	552	0.638458	2102.5	98	968.677	2591055	2321	36277	33263	23287	551	18.4591	234.752	357.485	2740.07	0.11588	0.278456	3.27966	3208555	938074	61291.2		0.747476	1.04755	0.401453
	Murray Lands and Yorke Peninsula (SA)	422	2005	192	2925	-25.9026	668	0.634013	2094.5	97	968.677	2892338	2379	33587	30383	26975	596	19.5341	215.994	305.716	2611.8	0.11588	0.278456	3.27966	3508294	835997	58277.4		0.736737	0.772597	0.0486728
	Murray Lands and Yorke Peninsula (SA)	422	2006	5806	2591	-25.9026	537	0.60936	1871.5	99	968.677	2823449	2707	38198	28888	30032	573	19.248	302.916	393.024	2521.36	0.11588	0.278456	3.27966	3391492	857020	53268.8		1.31585	1.12424	-0.145614
	Murray Lands and Yorke Peninsula (SA)	422	2007	-35391	2158	-25.9026	500	0.616233	1705	97	968.677	3069479	1842	43918	36575	28885	728	19.1369	102.614	226.205	2778.67	0.11588	0.278456	3.27966	3662387	919433	26252.6		0.803395	0.505289	-0.371057
	Murray Lands and Yorke Peninsula (SA)	422	2008	20358	2405	-25.9026	959	0.62703	1706	95	968.677	2858233	2065	56841	33882	31647	696	19.0133	185.623	336.516	2742.78	0.11588	0.278456	3.27966	3444237	849594	25918.4		0.984568	0.667769	-0.321764
	Murray Lands and Yorke Peninsula (SA)	422	2009	7092	2127	-25.9026	554	0.614786	1638.5	90	968.677	2828633	1703	42456	29977	23945	642	19.2281	172.757	246.29	2636.66	0.11588	0.278456	3.27966	3364792	878633	30279.6		1.07763	0.674181	-0.374385
	Murray Lands and Yorke Peninsula (SA)	422	2010	45971	2076	-25.9026	941	0.611065	1636	103	968.677	3365764	1955	42233	35832	26730	729	19.0033	276.714	334.247	2616.86	0.11588	0.278456	3.27966	4093264	934473	43686.2		0.88626	0.999554	0.127835
	Central and South Wheat Belt (WA)	521	1991	2724	2684	2.71503	1153	0.556578	6723.5	127	983.988	1140047	3100	35679	19061	22994	490	18.6783	250.208	450.472	2502.61	0.103825	0.410002	4.57104	1428690	301139	30666		1.07828	0.874812	-0.188697
	Central and South Wheat Belt (WA)	521	1992	12964	3437	2.71503	1586	0.63613	6386.5	123	983.988	1332233	2883	40361	25658	23925	543	19.3735	280.881	363.87	2319.96	0.103825	0.410002	4.57104	1618293	294401	32419.5		0.914668	0.974299	0.0651944
	Central and South Wheat Belt (WA)	521	1993	15708	3122	2.71503	1895	0.588	6679.5	114	983.988	1468809	3073	39958	27509	27941	573	18.8666	317.296	490.538	2389.98	0.103825	0.410002	4.57104	1808609	286826	33456.7		1.24625	0.983947	-0.210471
	Central and South Wheat Belt (WA)	521	1994	18434	3400	2.71503	1955	0.623606	6668	112	983.988	1600351	3195	50428	29240	26625	634	18.2267	286.92	381.162	2531.4	0.103825	0.410002	4.57104	1945069	311413	34435.5		0.851861	1.11275	0.306255
	Central and South Wheat Belt (WA)	521	1995	27514	3262	2.71503	1981	0.631339	6416.5	112	983.988	1796394	3069	57529	32513	25116	643	20.2334	218.851	271.466	2511.16	0.103825	0.410002	4.57104	2160199	399746	35323		0.927393	0.882271	-0.0486544
	Central and South Wheat Belt (WA)	521	1996	56828	3070	2.71503	1807	0.636522	6062	103	983.988	1879290	2568	62408	30094	22758	627	18.9923	349.911	444.953	2493.74	0.103825	0.410002	4.57104	2242108	473141	44241.4		0.676412	1.13604	0.679514
	Central and South Wheat Belt (WA)	521	1997	30815	3456	2.71503	2915	0.639246	5598.5	116	983.988	2107356	3393	73333	52747	27988	793	19.6716	335.953	415.416	2365.03	0.103825	0.410002	4.57104	2501752	456072	47637.2		1.08006	1.04527	-0.0322064
	Central and South Wheat Belt (WA)	521	1998	37177	3445	2.71503	2330	0.676161	5578	111	983.988	2210913	2804	71002	49531	25463	730	19.8498	224.819	365.84	2498.63	0.103825	0.410002	4.57104	2658622	473211	53528		1.14911	1.1241	-0.0217659
	Central and South Wheat Belt (WA)	521	1999	15891	2979	2.71503	1542	0.66159	6202.5	121	983.988	2454603	2958	78160	48874	28164	830	18.7441	298.009	382.956	2324.77	0.103825	0.410002	4.57104	2898906	518494	52767.6		0.7259	1.11672	0.538396
	Central and South Wheat Belt (WA)	521	2000	9286	3186	2.71503	1686	0.636008	5747.5	100	983.988	2059457	3142	66698	44735	27974	795	19.316	363.509	518.469	2596.85	0.103825	0.410002	4.57104	2477986	362588	55720		0.954124	1.06456	0.115749
	Central and South Wheat Belt (WA)	521	2001	-33172	3073	2.71503	1186	0.639496	5394.5	113	983.988	2293049	3066	71993	38984	33110	848	20.8465	180.065	389.995	2544.92	0.103825	0.410002	4.57104	2729917	526941	44565.4		1.03341	0.699592	-0.323023
	Central and South Wheat Belt (WA)	521	2002	63702	2994	2.71503	1401	0.645907	6013.5	121	983.988	2624038	3047	94654	43940	32244	935	19.8586	246.046	326.54	2585.64	0.103825	0.410002	4.57104	3375320	661042	55961.4		0.883291	1.09911	0.24433
	Central and South Wheat Belt (WA)	521	2003	66787	3644	2.71503	1482	0.639677	6479.5	118	983.988	3020756	2624	97309	50323	31692	880	20.5257	192.929	268.331	2334.35	0.103825	0.410002	4.57104	3835882	791453	65389.2		0.881023	0.668001	-0.241789
	Central and South Wheat Belt (WA)	521	2004	33905	4449	2.71503	2207	0.628344	6877	121	983.988	3635827	3024	100759	61650	34156	962	19.0311	313.407	420.3	2381.18	0.103825	0.410002	4.57104	4525030	986384	68103.8		1.35888	1.17024	-0.13882
	Central and South Wheat Belt (WA)	521	2005	22497	3089	2.71503	2035	0.609741	6786.5	118	983.988	4157113	2662	121517	65658	45645	1052	19.3359	253.266	337.126	2538.25	0.103825	0.410002	4.57104	5191024	840774	66990.4		0.999594	1.0034	0.00380277
	Central and South Wheat Belt (WA)	521	2006	11199	3332	2.71503	2781	0.621938	6218	117	983.988	4233862	2288	96104	52080	42905	954	18.6951	308.643	419.951	2460.31	0.103825	0.410002	4.57104	5171971	1.03263e+06	79895		0.813006	1.16368	0.43133
	Central and South Wheat Belt (WA)	521	2007	-13148	3855	2.71503	2025	0.641863	5991.5	114	983.988	4737633	2763	95245	49845	45702	926	22.4878	155.759	357.067	2433.92	0.103825	0.410002	4.57104	5549680	1.01424e+06	60351.2		1.14033	0.808948	-0.2906
	Central and South Wheat Belt (WA)	521	2008	103281	3848	2.71503	2709	0.662387	5686	121	983.988	4838698	2836	156533	72814	50264	1107	20.7834	220.479	319.681	2460.97	0.103825	0.410002	4.57104	5782997	975639	66561.4		0.969886	0.97041	0.000540214
	Central and South Wheat Belt (WA)	521	2009	92778	4738	2.71503	3807	0.658448	5240.5	117	983.988	5447490	3460	137239	78612	54515	1214	20.0958	258.932	374.354	2451.45	0.103825	0.410002	4.57104	6434847	1.08593e+06	83743.8		1.22997	1.0477	-0.148189
	Central and South Wheat Belt (WA)	521	2010	-3434	4121	2.71503	3410	0.652218	4797.5	119	983.988	5263538	3652	135711	81613	51239	1385	19.9388	263.797	362.769	2456.49	0.103825	0.410002	4.57104	6396260	924337	79998.8		1.08656	1.05415	-0.0298329
	North and East Wheat Belt (WA)	522	1991	865	2329	3.41832	1513	0.373177	4545.5	123	981.708	870731	2961	42758	26628	29190	1076	19.6431	166.906	352.985	2503.8	0.102168	0.523178	2.94013	1152837	91435	18623		1.18589	0.899682	-0.241343
	North and East Wheat Belt (WA)	522	1992	2838	2419	3.41832	2931	0.420518	3987	123	981.708	913587	2922	50341	37840	29970	1051	21.0613	159.972	247.089	2361.23	0.102168	0.523178	2.94013	1195987	164603	20849.5		0.822403	0.769428	-0.0644148
	North and East Wheat Belt (WA)	522	1993	34812	3454	3.41832	2222	0.342496	5734	126	981.708	1205222	3147	69010	46338	41381	1229	19.6062	248.195	422.202	2400.99	0.102168	0.523178	2.94013	1572248	210995	30358.3		1.58171	1.03349	-0.346598
	North and East Wheat Belt (WA)	522	1994	26184	3239	3.41832	2528	0.365338	4246	132	981.708	1132698	3286	68150	44756	37037	1301	18.9801	207.842	282.906	2544.92	0.102168	0.523178	2.94013	1530436	230363	32433		1.05376	1.12572	0.0682929
	North and East Wheat Belt (WA)	522	1995	60165	3665	3.41832	656	0.429155	4338	121	981.708	1256663	2973	95714	55803	36517	1413	21.4207	144.188	215.081	2501.04	0.102168	0.523178	2.94013	1680932	214082	41239		1.05529	0.965563	-0.0850243
	North and East Wheat Belt (WA)	522	1996	73638	4187	3.41832	1522	0.467408	4089.5	131	981.708	1313833	3126	111398	61149	38727	1363	20.1796	203.399	334.275	2495.23	0.102168	0.523178	2.94013	1757838	351648	56675.8		0.867016	1.19235	0.375238
	North and East Wheat Belt (WA)	522	1997	51641	3643	3.41832	1777	0.457746	3927.5	128	981.708	1803096	3163	131886	95732	44519	1533	20.0008	250.951	312.778	2169.19	0.102168	0.523178	2.94013	2338127	421991	66174.6		1.22998	1.21504	-0.0121444
	North and East Wheat Belt (WA)	522	1998	65381	4448	3.41832	1561	0.447037	3902	131	981.708	2031870	3308	122093	86272	44571	1553	21.0237	154.115	312.625	2495.82	0.102168	0.523178	2.94013	2606244	590878	73737.2		1.23821	1.18853	-0.0401213
	North and East Wheat Belt (WA)	522	1999	15676	3878	3.41832	2421	0.438908	3437	126	981.708	2110209	3263	131439	100433	40742	1763	19.3836	224.804	291.898	2261.33	0.102168	0.523178	2.94013	2664010	512067	73075.4		0.916495	1.13765	0.241311
	North and East Wheat Belt (WA)	522	2000	16975	4153	3.41832	2303	0.459865	3315.5	121	981.708	2068498	3063	87941	82694	42119	1665	19.9875	267.746	443.053	2422.8	0.102168	0.523178	2.94013	2614339	248830	65016.6		1.27229	1.24875	-0.0185076
	North and East Wheat Belt (WA)	522	2001	-21132	4199	3.41832	1444	0.47442	3386	131	981.708	2165318	3106	107339	71193	44251	1678	23.0606	76.189	343.32	2629.47	0.102168	0.523178	2.94013	2797458	622427	48416.4		0.79919	0.831078	0.0399
	North and East Wheat Belt (WA)	522	2002	56323	4496	3.41832	1880	0.503586	3580.5	134	981.708	2282482	3595	130634	74215	43667	1851	22.1143	157.709	315.672	2649.66	0.102168	0.523178	2.94013	3294987	779006	50920.8		0.842027	1.1557	0.37252
	North and East Wheat Belt (WA)	522	2003	-399	5436	3.41832	8440	0.463038	3806.5	142	981.708	2882596	4049	116730	77082	45438	1768	22.6974	85.8616	164.3	2499.11	0.102168	0.523178	2.94013	3931409	1.00394e+06	41311.6		0.350757	0.396056	0.129146
	North and East Wheat Belt (WA)	522	2004	27496	4973	3.41832	12995	0.374791	4278	123	981.708	3061455	3947	148968	93894	54035	1986	19.8915	208.028	307.604	2418.36	0.102168	0.523178	2.94013	4143865	1.05928e+06	43655.6		1.35732	1.34134	-0.0117725
	North and East Wheat Belt (WA)	522	2005	72144	4615	3.41832	2980	0.373792	4187.5	125	981.708	3016970	3242	146546	95923	54449	1955	20.6346	155.532	273.052	2530.66	0.102168	0.523178	2.94013	4051787	964853	56010.8		0.917839	0.986019	0.0742839
	North and East Wheat Belt (WA)	522	2006	-14488	5715	3.41832	2601	0.369554	3798.5	135	981.708	3373319	3129	138083	95627	63557	1962	19.67	199.523	296.711	2462.7	0.102168	0.523178	2.94013	4446081	792584	55577		1.04626	1.22421	0.170086
	North and East Wheat Belt (WA)	522	2007	-70664	6154	3.41832	3327	0.386712	3404.5	138	981.708	4395056	3506	103767	69093	48025	1696	23.753	98.05	313.193	2451.89	0.102168	0.523178	2.94013	5531513	811295	30295.4		0.874246	0.592779	-0.321954
	North and East Wheat Belt (WA)	522	2008	-19501	4949	3.41832	3204	0.440863	2914.5	115	981.708	3428782	3138	131672	77064	56830	1766	22.7769	95.9722	182.255	2547.93	0.102168	0.523178	2.94013	4368589	649632	23420		0.491217	0.546777	0.113108
	North and East Wheat Belt (WA)	522	2009	174337	5311	3.41832	4197	0.452107	2895	119	981.708	3732717	2965	155010	101713	62092	2120	21.3057	189.327	327.809	2424.82	0.102168	0.523178	2.94013	4772918	851392	56285		1.24639	1.21075	-0.0285893
	North and East Wheat Belt (WA)	522	2010	17179	4748	3.41832	3443	0.42017	2834	126	981.708	4058361	3592	151170	111815	61311	2306	21.4129	164.628	261.277	2490.18	0.102168	0.523178	2.94013	5309658	1.02476e+06	46307.6		0.85172	0.939073	0.102561
